# Supplementary material for: PCR-Based Strategy for Introducing CRISPR/Cas9 Machinery into Hematopoietic Cell Lines
Source: Cancers (Basel). 2023 Aug 25;15(17):4263. doi: 10.3390/cancers15174263 (PMC10487029; doi:10.3390/cancers15174263)
Supplement: Supplementary file 1 [file cancers-15-04263-s001.zip]

Archive with 1 entries (1 files):
- cancers-2525037-supplementary.pdf
